# Supplementary material for: A benchmark of gene expression tissue-specificity metrics
Source: Brief Bioinform. 2016 Feb 18;18(2):205–14. doi: 10.1093/bib/bbw008 (PMC5444245; doi:10.1093/bib/bbw008)
Supplement: Supplementary Data [file bbw008_supp.zip]

Archive with 2 entries (2 files):
- TScomparison_Supplementary.pdf
- Rcode.txt
